# Supplementary material for: Trichuris muris infection drives cell-intrinsic IL4R alpha independent colonic RELMα+ macrophages
Source: PLoS Pathog. 2021 Jul 30;17(7):e1009768. doi: 10.1371/journal.ppat.1009768 (PMC8357096; doi:10.1371/journal.ppat.1009768)
Supplement: S1 Data — (XLSX) [file ppat.1009768.s009.xlsx]

## Sheet: Fig 1
Fig 1a Peritoneal cavity RELMa % +ve								Fig 1d Colon RELMa % +ve								Fig 1g Liver RELMa % +ve
	naïve			IL4c					naïve			IL4c					naïve			IL4c
	Cre-	Cre+		Cre-	Cre+				Cre-	Cre+		Cre-	Cre+				Cre-	Cre+		Cre-	Cre+
	3.6	4.13		29.5	4.91				3.53	16.9		40.8	7.4				3.78	2.06		80.1	1.04
	4.02	1.84		20.8	12.2				14.1	5		32.6	13				4.12	2.78		55.1	14.6
	8.78	7.46		35.4	18.7				5.03	2.56		56.9	6.96				4.99	8.94		63.9	7.59
	2.34			15.2	19.5				12.1			27.3	31.7				7.13			53.2	3.9
	5.19			24	11.1				3.74			49.4	10.1				5			58.4	1.32
	7.2			29	13.3				4.31			41.1	10.5				6.9			45.8	7.05
									8.1
Fig 1b Peritoneal cavity RELMa MFI								Fig 1e Colon RELMa MFI								Fig 1h Liver RELMa MFI
	naïve			IL4c					naïve			IL4c					naïve			IL4c
	Cre-	Cre+		Cre-	Cre+				Cre-	Cre+		Cre-	Cre+				Cre-	Cre+		Cre-	Cre+
	647	672		1332	725				728	871		2072	772				636	537		2828	483
	597	576		1047	934				782	758		1573	1012				632	462		1558	836
	735	663		1501	1203				669	733		3359	784				677	543		1935	743
	609			947	1225				908			1410	1957				609			1542	659
	622			1021	841				703			2634	855				651			1745	593
	767			1275	837				745			2044	927				659			1325	712
									992

## Sheet: Fig 2
Fig 2a worm burden					Fig 2b IgG1 ELISA data				Fig 2c IgG1 ELISA data				Fig 2d IgG1 ELISA data
d18	Cre-	Cre+			naïve	Cre-	Cre+		d18	Cre-	Cre+		d35	Cre-	Cre+
	120	127				0	0			1.02609	0			0.417038	0.846038
	2	5				0	0			0.404388	1.10139			0.725238	0.692238
	85	1				0	0			1.09729	0.391688			0.545038	0.337938
	0	105				0	0			0.758088	1.33789			0.530838	0.702938
	4	4				0	0			1.28509	1.18269			0.140638	0.600238
	27	0				0	0			0.620475	1.11789			0.662038
	0	149					0							0.675538
	14	44
	24	0
	186	24
	7
					Fig 2e IgG2c ELISA data				Fig 2f IgG2c ELISA data				Fig 2g IgG2c ELISA data
					naïve	Cre-	Cre+		d18	Cre-	Cre+		d35	Cre-	Cre+
						0	0			0.549575	0.164775			0.26745	0.13415
						0	0			0	0.138175			0.49785	0.34015
						0	0			0	0			0.16685	0.17595
						0	0			0	0			0.33435	0.81525
						0	0			0	0			0.27835	0.00935
						0	0.01425			0.076775	0			0.23155
							0							0.009288
Fig 2h CBA IFNg						Fig 2i CBA IL-4						Fig 2j CBA IL-13						Fig 2k CBA IL-13
naïve		d18				naïve		d18				naïve		d18				naïve		d18
Cre-	Cre+	Cre-	Cre+			Cre-	Cre+	Cre-	Cre+			Cre-	Cre+	Cre-	Cre+			Cre-	Cre+	Cre-	Cre+
2.4	3.58	2919.69	486.09			0.4	0.44	2.24	4.24			2.06	1.97	157.72	435.28			50.5	4.33	404.35	164.19
3.14	2.82	1451.58	4308.1			0.19	0.67	1.94	4.02			1.94	2.15	165.37	612.05			62.83	27.61	296.56	398.63
2.5	2.84	922.28	3156.13			0.44	0.4	1.64	2.17			2.04	1.8	50.44	194.57			79.05	0	303.62	662.28
	1.08	3509.33	6403.67				0.15	2.17	0.4				2.49	275.39	13.55				1.65	1230.41	788.15
		6637.2	2144.97					1.52	3.26					168.23	229.08					921.54	278.14
		6293.54	7123.08					1.02	2.85					14.15	23.65					1098.05	1232.78
Fig 2m crypt length								Fig 2n goblet cell counts
naïve		d18		d35				naïve		d18		d35
Cre-	Cre+	Cre-	Cre+	Cre-	Cre+			Cre-	Cre+	Cre-	Cre+	Cre-	Cre+
119.114	123.816	166.198	169.752	174.451	196.112			9.19444	9.06061	28.5926	23.2143	20.6207	10.2195
134.386	115.721	165.351	174.83	152.779	205.031			7.41176	7.15385	25.125	35.4444	10.0263	9.82759
106.912	76.5563	160.882	172.791	167.489	146.607			15.7667	17.6452	24.9583	31.8261	19	8.68085
86.3541	111.376	149.554	195.273	202.696	179.226			13.129	13	11.4231	26.4062	9.16667	18.1
106.3		211.303	161.049	159.344	182.481			18		28.6667	13.5862	10.5778	18
99.2182		170.24	161.681					13.7692		23.5926	26.75
		182.713	179.434							20.8462	20.4194
		181.619								17.3103	29.44
										24.7857	24.5312
										21.7241	20.6571
										27.5333	25.96
										17.7941

## Sheet: Fig 3
		Fig 3b macrophage waterfall
		naïve						d18						d35
		Cre-			Cre+			Cre-			Cre+			Cre-			Cre+
		p1	p2	p3	p1	p2	p3	p1	p2	p3	p1	p2	p3	p1	p2	p3	p1	p2	p3
		3.56	1.57	84	2.16	0.65	83	12.6	6.41	67.4	18.7	19.7	53.1	5.56	10.8	81.8	2.67	7.93	86.1
		3.02	1.01	85.5	2.74	1.35	78.6	15.8	29.7	57.4	21.3	14.9	54.9	10	8.39	79.4	2.3	9.67	85.3
		3.97	2.14	84.7	4.01	1.99	85.3	24.6	8.17	54.8	12.9	8.29	69.2	4.44	3.37	89.1	6.71	5.75	81.6
		4.21	2.18	86.7	4.07	3.17	87							3.17	2.03	90.9	2.05	1.27	91
		5.05	4.17	85.1	3.03	2.01	86.5										2.73	1.74	90.7
		3.58	2.83	87.6	2.89	0.87	82.7
					4.03	3.39	87.5
		Fig 3c Tim4 CD4
		naïve						d18						d35
		Cre-			Cre+			Cre-			Cre+			Cre-			Cre+
		Tim4- CD4-	Tim4- CD4+	Tim4+ CD4+	Tim4- CD4-	Tim4- CD4+	Tim4+ CD4+	Tim4- CD4-	Tim4- CD4+	Tim4+ CD4+	Tim4- CD4-	Tim4- CD4+	Tim4+ CD4+	Tim4- CD4-	Tim4- CD4+	Tim4+ CD4+	Tim4- CD4-	Tim4- CD4+	Tim4+ CD4+
		23	47.6	26.1	25.3	48.6	23.3	55.5	30.5	11.9	55.4	24.8	16.5	64.6	16.7	12.5	58.6	27.5	11.1
		22.4	47.1	27.5	27.9	37.2	30	59.5	24.6	13.8	63.3	26.6	8.6	64.5	22.6	9.48	61.9	19.5	12.8
		29.3	38.7	26.6	25.1	46	25.6	50.2	35.5	12.5	57.6	21.3	16.5	62.7	25.2	10.1	43.5	23.6	31.8
		39.9	34.8	17.4	35.5	35.5	20.7	63.7	28	6.3	51.6	20.2	21	47.8	19.8	30.8	45.3	22.5	31.1
		37.3	36.4	19.9	43.6	33.2	16.2	57	27.3	13.6				42.9	20.5	33.9	47.9	21.7	28.9
		53.4	28	10.2	52.3	30.5	9.4	56.6	28.1	13.3							43.5	23.6	31.8
					47.2	30	13.8
		Fig 3d RELMa+ macrophages (%)
		naïve		d18		d35
		Cre-	Cre+	Cre-	Cre+	Cre-	Cre+
		28.9	18.9	47.2	69.6	40.1	38.7
		38.8	26.6	41.6	42.5	47.9	50.1
		36.8	32.4	32.9	30.6	33	43.5
		21.6	13.3	60.7	44.3	50.2	50.6
		20.7	21.3	58.1	50.6		46.1
		16	12.6	62.7	60.7
			20.6	44.8	54.8
				49.2
				65.5
		Fig 3f RELMa+ macrophages Tim4 CD4 subsets (%) d18
		Cre-			Cre+
		Tim4- CD4-	Tim4- CD4+	Tim4+ CD4+	Tim4- CD4-	Tim4- CD4+	Tim4+ CD4+
		51	69.1	85.8	39.6	43.1	62.6
		47.2	69.3	85.2	40.8	65.6	84.2
		51.8	71.5	84	53.7	65.8	81.5
		36.1	61.3	84.6	52.5	51.8	67.3
		40.8	54.6	79	48.8	81.2	88.3
		56.2	71.8	88.9	26.5	62.9	70.5
		35.7	80.2	82.4	17.6	62.1	71.1
		31.5	69.6	75.5
		20	60.3	70.6
		Fig 3h CD206+ macrophages (%)						Fig 3i Ym1+ macrophages (%)						Fig 3j PDL2+ macrophages (%)
		naïve		d18				naïve		d18				naïve		d18
		Cre-	Cre+	Cre-	Cre+			Cre-	Cre+	Cre-	Cre+			Cre-	Cre+	Cre-	Cre+
		39.7	46.2	50.6	61			2.7	5.58	13.2	14.3			0.78	2.03	29	12.1
		42.9	45.7	64.8	21.8			6.06	2.01	5.08	33.5			2.04	0.47	19.4	21.1
		36.5	41.5	54	57			4.29	5.19	17.3	12.4			2.13	0.64	28.5	9.45
		46	44.9	19.7	64.4			0.91	1.2	15.6	2.76			1.46		38.5	3.49
		41.8	49.3	37.4				1.08	0.51	16.8				0.68		25.7
		47.8	49.5	64.5				0.84	0.49	7.34				1.1		42.1
			51.2						1.1					0.63

## Sheet: Fig 4
	Fig 4b blood / large intestine chimerism
	blood		large intestine
	naïve	d18	naïve	d18
	45.641	31.7737	39.5	30.5
	38.1011	41.8831	30.8	40.5
	45.8228	42.3963	36.6	37.1
	57.6687	40.5345	43	38.7
	55.6886	46.5854	36.6	38.6
	44.1786	44.4279	33.3	36
		51.3548		41.2
		43.3289		31.5
		48.7252		38.1
		48.0556		36.9
		51.0288		40.6
	Fig 4d macrophage waterfall
	naïve			d18
	p1	p2	p3	p1	p2	p3
	6.96	1.65	89.5	20.2	3.55	72.3
	13.1	1.86	82.4	25.7	4.79	64.3
	11	3.54	82.7	25.9	6.33	63.5
	12	7.68	77.9	28.7	5.27	60.9
	11.5	5.56	80.8	24.1	3.95	67.8
	12.7	7.97	77	34.5	12.6	48.3
				29.5	13.8	51.1
				27.1	17	51.4
				33.7	15.7	46.1
				35.8	17.8	42.5
				27.8	11.3	57.3
	Fig 4e naïve macrophage chimerism						Fig 4f d18 macrophage chimerism
	total	p1	p2	p3			total	p1	p2	p3
	37.4	39.5	32.2	38.9			32.8	30.5	22.2	34.6
	32.3	30.8	24.7	33.9			41.2	40.5	31	43
	34.8	36.6	27.3	36.3			37.1	37.1	31.1	38.9
	37.3	43	31.6	38.4			38.5	38.7	31.1	39.7
	35.5	36.6	26.9	37.2			38.8	38.6	30.8	39.8
	32.5	33.3	28.7	34.1			35	36	30.6	36.4
							39.4	41.2	33.7	41.2
							32.5	31.5	27.3	35.4
							36.8	38.1	31.8	39
							36.2	36.9	30.6	38.2
							40.5	40.6	34.5	42.5
	Fig 4g RELMa+ macrophages (%)						Fig 4g PD-L2+ macrophages (%)						Fig 4j RELMa+ macrophages MFI						Fig 4k PD-L2+ macrophages MFI
	naïve		d18				naïve		d18				naïve		d18				naïve		d18
	CD45.1	CD45.2	CD45.1	CD45.2			CD45.1	CD45.2	CD45.1	CD45.2			CD45.1	CD45.2	CD45.1	CD45.2			CD45.1	CD45.2	CD45.1	CD45.2
	29.9	32.3	34.2	34.2			0.39	0.63	9.13	2.46			645	667	706	714			106	122	143	109
	23.3	23.1	32.1	34.7			0.51	0.72	5.44	2.93			541	540	699	732			94.1	93.8	110	98.3
	23.2	26.4	41.3	40.1			0.54	0.94	13.3	2.16			544	570	793	778			104	118	130	87.5
	19.4	24	32.6	33.9			2.01	3.41	10.5	3.75			497	547	686	699			71.6	97.4	121	92.7
	18.2	22	26.1	26.1			2.97	4.1	15.1	3.45			467	502	599	606			93.5	109	163	108
	22.6	26.8	34	36.6			2.78	3.97	8.75	4.32			517	562	677	714			79.9	94.6	68.5	64.9
			30.9	33.7					17.2	11					656	688					113	102
			36	38.4					18.3	7.47					702	732					120	86.2
			32.1	34.5					8.25	4.64					648	683					69	66.8
			28.4	31.2					6.32	4.31					611	646					60.2	63
			30.6	33.9					13.5	6.67					625	670					95.2	74.6
	Fig 4g PD-L2+ macrophages p1-p3 (%)
	naïve			d18
	p1	p2	p3	p1	p2	p3
	0.63	1.9	95.6	2.26	3.39	92.3
	0	1.76	96.2	3.34	6.16	87.9
	0	1.51	93.4	3.32	9.1	83.6
	0.16	3.73	93.6	1.76	6.31	89.2
	0.13	2.91	95.6	4.72	6.17	86.3
	0.15	2.52	94.7	2.53	22.9	71.4
				1.96	20.3	74.3
				1.85	21.9	72.3
				1.33	24.1	70.9
				1.55	18.9	76.7
				1.05	12	84.5

## Sheet: Fig 5
	Fig 5c macrophage waterfall
		isotype						anti IFNg
		Cre-			Cre+			Cre-			Cre+
		p1	p2	p3	p1	p2	p3	p1	p2	p3	p1	p2	p3
		6.35	15.3	70.5	15.1	5.2	65.5	5.36	4.87	78.8	5.07	14.4	71.6
		15	23.5	52.1	4.7	26.4	57.6	10.9	26.4	53.5	9.39	45.5	33.4
		7.62	5.05	82.4	24.5	29.8	35.5	9.32	12.1	71.7	7.69	14	66.4
		34	37.8	26.6	27	40.9	30.9	15.5	7.73	76	21.4	18.6	57.8
		31	43.4	24.8	32.1	38.8	27.5	23.9	14.9	59.7	23.9	15.6	58.7
		28.5	28.4	41.8				26.3	11.8	60.5	15.1	11	70.6
								14.8	15.3	68.6
	Fig 5d IgG1 ELISA						Fig 5e IgG2c ELISA						Fig 5f IgE ELISA
	isotype		anti IFNg				isotype		anti IFNg				isotype		anti IFNg
	Cre-	Cre+	Cre-	Cre+			Cre-	Cre+	Cre-	Cre+			Cre-	Cre+	Cre-	Cre+
	1.5003	1.5343	1.5009	0.1114			0.55915	0.19935	0.54685	0.01875			10.579	29.652	39.938	26.546
	1.6018	1.6014	0.3009	0.2742			0.14175	0.31515	0.00185	0.02405			16.909	31.14	37.269	29.993
	0.5157	1.3635	0.1862	0.1633			0.90935	0.17745	0.01515	0.06705			26.7	21.806	43.353	19.525
	1.3551	1.7368	0.5514	0.5789			0.07525	0.07635	0.36045	0.03295			39.763	48.793	64.255	92.349
	1.6814	1.8065	0.184	0.8998			0.05015	0.06505	0.03	0.00515			39.073	51.106	34.566	47.652
	2.16	1.3214	0.8837	0.187			0.50005	0.08275	0.01355	0.00965			17.093	9.6985	75.39	7.808
			0.217						0.0589						44.345
	Fig 5g RELMa+ macrophages (%)						Fig 5h PD-L2+ macrophages (%)
	isotype		anti IFNg				isotype		anti IFNg
	Cre-	Cre+	Cre-	Cre+			Cre-	Cre+	Cre-	Cre+
	36.7	10.4	45.7	33			11.7	3.89	17.3	10.6
	36.8	32	55.4	45.7			21.6	7.02	16.8	8.79
	34.2	23	48.5	52.1			36.2	10.5	16.6	3.85
	32	24.7	37.8	43.1			18.6	1.44	8.54	8.97
	28.8	20.1	46	33			30.7	4.38	10.1	8.22
			37.4	31.3				3.69	3.17	2.59
			59.9						25.6
	Fig 5g RELMa+ peritoneal macrophages (%)
	isotype		anti IFNg
	Cre-	Cre+	Cre-	Cre+
	2.93	16.9	56.2	35.2
	0.64	1.43	62.3	47.8
	17.7	2.1	61.5	26.4

## Sheet: Fig S2
	Supp Fig 2a d35 infection colonic macrophages IL4R MFI					Supp Fig 2b Bone marrow IL4R MFI
						unstim		+ IL6
	Cre-	Cre+				Cre-	Cre+	Cre-	Cre+
	287	146				1106	864	3656	1132
	287	148				1254	1059	3386	1368
	259	147				1350	1350	5762	1761
						1283	952	3863	1239
						1042		3101
	Supp Fig 2c Bone marrow CD206%					Supp Fig 2d Bone marrow CD206 MFI
	unstim		+ IL4			unstim		+ IL4
	Cre-	Cre+	Cre-	Cre+		Cre-	Cre+	Cre-	Cre+
	0.84	0.52	6.76	2.62		417	354	668	440
	1.08	3.36	9.53	7.06		503	531	808	493
	1.02	0.65	13.5	6.61		440	389	895	610
	0.48	0.61	11.3	2.89		359	352	786	376
	0.44		5.81			320		652
	Supp Fig 2f Bone marrow PDL2 %					Supp Fig 2g Bone marrow PDL2 MFI
	unstim		+ IL4			unstim		+ IL4
	Cre-	Cre+	Cre-	Cre+		Cre-	Cre+	Cre-	Cre+
	2.43	0.64	19.6	7.19		255	212	481	242
	4.52	3.66	16.1	8.08		299	269	448	283
	3.57	9.27	29.4	11.4		277	378	619	354
	5.71	2.77	17.5	7.99		326	267	471	285
	0.96		14.7			238		423
	Supp Fig 2i Bone marrow RELMa %					Supp Fig 2j Bone marrow RELMa MFI
	unstim		+ IL4			unstim		+ IL4
	Cre-	Cre+	Cre-	Cre+		Cre-	Cre+	Cre-	Cre+
	17.6	25.6	46.9	27.7		801	937	1204	908
	20.8	23.3	43.3	28.6		824	871	1143	912
	13	25.5	49.5	26.8		697	892	1256	862
	15.7	8.34	23	17.1		733	619	735	727
	2.51		19.1			441		684

## Sheet: Fig S3
		Supp Fig 3b RELMa+ macrophages (MFI)
		naïve		d18		d35
		Cre-	Cre+	Cre-	Cre+	Cre-	Cre+
		1033	851	993	1626	991	902
		1289	1038	924	950	725	1143
		1174	1083	755	726	1957	1770
		883	798	1718	1083	2104	2104
		941	954	1586	1282		1834
		726	650	1871	1706
			814	1126	1414
				1235
				2178
		Supp Fig 3c CD206+ macrophages (MFI)					Supp Fig 3d Ym-1+ macrophages (MFI)					Supp Fig 3e PD-L2+ macrophages (MFI)
		Cre-	Cre+				Cre-	Cre+				Cre-	Cre+
		652	950				224	219				310	109
		1213	139				119	342				207	143
		767	884				302	188				301	142
		112	1028				205	81.5				343	117
		287					217					190
		1296					164					409

## Sheet: Fig S4
		Supp Fig 4a blood chimerism
		CD4 cells						monocytes						granulocytes
		d0		d18				d0		d18				d0		d18
		naïve	infected	naïve	infected			naïve	infected	naïve	infected			naïve	infected	naïve	infected
		34.7567	48.1891	35.2194	36.6228			41.8142	47.0653	45.641	31.7737			42.1264	46.6143	43.2648	31.3892
		42.7011	44.3787	31.7634	38.5809			42.8894	47.973	38.1011	41.8831			44.2718	49.5079	35.3128	45.552
		45.2427	43.5847	40.3761	37.5566			38.0435	42.5764	45.8228	42.3963			41.996	42.9283	40.6183	38.342
		34.8126	44.1061	36.8304	38.3918			35.2872	43.3001	57.6687	40.5345			27.9188	41.5415	41.0828	38.07
		42.2619	42.1937	44.4569	35.6271			33.7143	49.0971	55.6886	46.5854			23.0926	43.3367	37.4863	47.5911
		42.0792	37.4625	43.5429	36.9678			36.7647	34.611	44.1786	44.4279			25.1784	24.9745	33.7593	41.0733
			40.8549		52.4422				41.6284		51.3548				28.4545		50.8009
			42.73		44.9095				36.2336		43.3289				26.762		40.5006
			32.8079		39.2544				33.8235		48.7252				26.9113		41.7191
			39.5074		37.4866				42.3488		48.0556				32.0448		38.0062
			42.2465		36.9379				34.9206		51.0288				46.2398		39.185
		Supp Fig 4b spleen chimerism
		spleenocytes			CD4 cells			granulocytes
		naïve	infected		naïve	infected		naïve	infected
		33.2584	33.0397		31.1876	36.2416		35.9005	27.1318
		30.1518	35.3712		30.1846	36.737		25.4459	35
		32.8649	35.3814		34.8339	36.9757		25.0909	31.278
		33.8762	35.8176		33.9978	36.4865		32.7546	32.0046
		37.7014	33.5519		41.048	32.9718		27.5941	33.8372
		32.8738	33.6933		39.5374	37.4187		27.5618	35.3409
			39.1304			40.9966			37.455
			35.5969			42.4107			32.9861
			36.7391			36.1607			34.1831
			32.4731			36.3636			34.1379
			32.899			32.3593			34.7727
		Supp Fig 4c intracellular IFNg							Supp Fig 4d intracellular IL13
		CD4 cells		CD8 cells					CD4 cells		CD8 cells
		naïve	infected	naïve	infected				naïve	infected	naïve	infected
		1.18	7.11	10.1	14.8				1.01	3.27	2.4	3.61
		0.43	4.5	8.72	11.4				0.66	2.08	2.01	2.48
		1.22	6.47	11	12.6				1.52	3.07	3.17	2.12
			8.26		13.2					3.31		3.81
			2.34		8.94					0.72		3.42
			4.37		9.49					2.05		3.53
		Supp Fig 4e MLN chimerism
				CD45.1 (WT)							CD45.2 (IL4Rα-/-)
		CD4+		34.2827	41.4195	37.8036	38.2956	35.3933	32.0378		65.7173	58.5805	62.1964	61.7044	64.6067	67.9622
		IFNγ+CD4+		34.0659	42.0997	38.7777	29.1572	40.7514	42.5887		65.9341	57.9003	61.2223	70.8428	59.2486	57.4113
		IL13+ CD4+		34.9585	40.5291	36.5546	27.1552		38.349		65.0415	59.4709	63.4454	72.8448		61.651
		CD8+		41.2301	47.8261	44.0848	39.2941	34.4565	39		58.7699	52.1739	55.9152	60.7059	65.5435	61
		IFNγ+CD8+		56.5401	44.2336	50.0642	49.4438	28.6083	46.547		43.4599	55.7664	49.9358	50.5562	71.3918	53.453
		IL-13+ CD8+		45.9112	36.373	46.336	33.1242	40.1257	39.027		54.0888	63.627	53.664	66.8758	59.8743	60.973
		Supp Fig 4f IgG1			Supp Fig 4g IgG2c
		naive	d18		naive	d18
		0.01735	0.2809		0.02675	0.046225
		0.01725	0.2023		0.00945	0.040925
		-0.00345	0.7156		0.01475	0.279225
		0.01725	0.841		0.03155	0.060925
		0.00725	0.34715		0.02365	0.05775
		0.00325	0.26475		0.02095	0.01535
			0.37295			0.09715
			0.30595			0.02675
			1.12605			0.05375
			0.234			0.0233
			0.8039			0.2078
		Supp Fig 4h IFNg			Supp Fig 4i IL10			Supp Fig 4j TNF			Supp Fig 4k IL-17A			Supp Fig 4l IL-6			Supp Fig 4m IL-13
		naive	infected		naive	infected		naive	infected		naive	infected		naive	infected		naive	infected
		0.81	12705.4		34.57	2065.5		478.58	2775.76		0	97.51		623.28	8893.41		0.06	47.77
		3.25	10273		43.86	1559.64		477.96	2777.16		0.28	43.48		837.48	9247.38		0	16.09
		4.84	12270		99.64	756.9		634.34	2817.31		1.82	190.3		2140.45	7772.77		0	459.56
		151.77	7590.08			1726.26			2468.5		1.28	111.01			9572.32		0	33.65
		123.85	7376.39			977.72			2096		3.44	289.23			8753.72		0.19	82.61
			5202.94			1634.86			3458.27			245.07			10342.6			74.4
			5942.04									190.96						65.1
			4730.38									214.99						34.46
			4968.23									234.42						42.16
			6285.39									143.65						41.8
			4221.48									179.83						74.3
